# Supplementary material for: Structural mechanism of R2D2 and Loqs-PD synergistic modulation on DmDcr-2 oligomers
Source: Nat Commun. 2023 Aug 26;14:5228. doi: 10.1038/s41467-023-40919-1 (PMC10460399; doi:10.1038/s41467-023-40919-1)
Supplement: Supplementary file 4 — Source Data [file 41467_2023_40919_MOESM4_ESM.xlsx]

## Sheet: Fig 3g
Original gel for Fig 3g

## Sheet: Fig 4c
Figure 4c
		ADP	ATP	ATP+RNaseA	ATPγS	ATPγS+RNaseA
	Ratio of oligomeric particles (1)	0.08	0.44	0.08	0.66	0.29
	Ratio of oligomeric particles (2)	0.02	0.51	0.17	0.71	0.38
	Ratio of oligomeric particles (3)	0.06	0.38	0.14	0.58	0.31

## Sheet: Supplementary Data Fig 1b
Supplementary Data Fig 1b

## Sheet: Supplementary Data Fig 6a
Supplementary Data Fig.6a

## Sheet: Supplementary Data Fig 6b
Supplementary Data Fig.6b
